# Supplementary material for: Adsorption Properties and Composition of Binary Kolliphor Mixtures at the Water–Air Interface at Different Temperatures
Source: Molecules. 2022 Jan 27;27(3):877. doi: 10.3390/molecules27030877 (PMC8839182; doi:10.3390/molecules27030877)
Supplement: Supplementary file 1 [file molecules-27-00877-s001.zip]

Archive with 1 entries (1 files):
- molecules-1542633-supplementary.pdf
